# Supplementary material for: Screening and functional analysis of StMYB transcription factors in pigmented potato under low-temperature treatment
Source: BMC Genomics. 2024 Mar 18;25:283. doi: 10.1186/s12864-024-10059-x (PMC10946176; doi:10.1186/s12864-024-10059-x)
Supplement: Supplementary file 2 — Additional file 2. [file 12864_2024_10059_MOESM2_ESM.xlsx]

## Sheet: Sheet1
Gene Id		Nmae
PGSC0003DMG400005657		MYBA
PGSC0003DMG400031317		MYB330
PGSC0003DMG400035400		MYB6
PGSC0003DMG400015668		MYB20
PGSC0003DMG400001339		MYB106
PGSC0003DMG400007994		MYB77
PGSC0003DMG400008761		MYB78
PGSC0003DMG400021654		MYB17
PGSC0003DMG400026758		MYB124
PGSC0003DMG400006930		MYB94
PGSC0003DMG400031044		MYB52
PGSC0003DMG400016800		MYB92
PGSC0003DMG400003316		MYB73
PGSC0003DMG400024213		MAMYB
PGSC0003DMG400008908		MYB3R5
PGSC0003DMG400022399		MYB102
PGSC0003DMG400017223		MYB15
PGSC0003DMG400018092		MYB98
PGSC0003DMG400041016		LIMYB
PGSC0003DMG400033043		MYB306
PGSC0003DMG400020071		MYB13
PGSC0003DMG400023405		MYB4
PGSC0003DMG400020338		MYB1
PGSC0003DMG400011243		MYB58
PGSC0003DMG400005641		MYB62
PGSC0003DMG400018113		MYB86
PGSC0003DMG400018427		MYB117
PGSC0003DMG402004611		MYB108
PGSC0003DMG400003055		MYB3R1
PGSC0003DMG400015536		MYB48
PGSC0003DMG400006408		MYB93
PGSC0003DMG400013965		MYB308
PGSC0003DMG400026442		MYBS3
PGSC0003DMG400026176		MYB14
PGSC0003DMG400027418		GAMYB
PGSC0003DMG400030548		MYB3
PGSC0003DMG400001504		MYB2
PGSC0003DMG400025612		MYB88
PGSC0003DMG400015274		MYB3R-2
PGSC0003DMG400013966		MYB113
PGSC0003DMG400012648		MYB315
PGSC0003DMG400026628		MYB74
PGSC0003DMG400007325		MYB61
PGSC0003DMG400030913		MYB82
PGSC0003DMG400007174		MYBC1
PGSC0003DMG400002013		MYB36
PGSC0003DMG400027190		MYB25
PGSC0003DMG400028282		MYB27
Gene Id (Structural Genes)		Name
PGSC0003DMG400023458		StPAL
PGSC0003DMG402030469		StC4H
PGSC0003DMG400003155		St4CL
PGSC0003DMG400019110		StCHS
PGSC0003DMG400020175		StCHI
PGSC0003DMG400025924		StF3H
PGSC0003DMG401004779		StF3'H
PGSC0003DMG400006448		StF3'5'H
PGSC0003DMG400003605		StDFR
PGSC0003DMG401021159		StANS
PGSC0003DMG400017508		St3GT
PGSC0003DMG400000483		StMT
PGSC0003DMG400001804		StGST
